# Supplementary material for: A Functional Variant rs3093023 in CCR6 Is Associated With IgA Nephropathy by Regulating Th17 Cells in a North Han Chinese Population
Source: Front Immunol. 2021 Feb 25;12:600598. doi: 10.3389/fimmu.2021.600598 (PMC7946973; doi:10.3389/fimmu.2021.600598)
Supplement: Supplementary Table 1 — Details of genotyping, quality control, and imputation for each cohort. [file Data_Sheet_1.xlsx]

## Sheet: Table S1
Table S1 Details of genotyping, quality control, and imputation for each cohort
Cohort	Phenotypes	Genotyping platform/Assay	Genotyped samples	Final size after sample quality control	Genotyped SNPs	Final size after imputation
Cohort 1 (Discovery stage)	IgAN	Illumina Human 610-Quad chip	1228	1193	33 SNPs	185 SNPs
	Healthy controls	(Common variants, 598821 SNPs probes)	966	900
Cohort 2 (Discovery stage)	IgAN	Illumina Human OmniZhongHua-8 chip	500	488	27 SNPs	197 SNPs
	Healthy controls	(Common variants, 900015 SNP probes)	2372	2360
Cohort 3 (Discovery stage)	IgAN	Illumina Human Exome chip	640	629	7 SNPs	66 SNPs
	Healthy controls	(Rare variants, 242901 SNP probes)	320	317
Cohort 4 (Replication stage)	IgAN	TaqMan allele discrimination assays	1030	-	-	-
	Healthy controls	Significant SNPs in the discovery stage	1228	-

## Sheet: Table S2
Table S2 Associated regulatory variants after false discovery rate adjustment in cohort 1 and cohort 2
Chromosome	Position (Build 37)	SNPs	A1/A2	OR	P-value	Adjusted P-value
6	167539805	rs3093018	T/C	0.85	6.88 × 10-4	6.88 × 10-4
6	167539655	rs3093019	G/C	0.85	6.92 × 10-4	6.92 × 10-4
6	167527296	rs6908364	A/G	0.85	7.90 × 10-4	7.90 × 10-4
6	167527644	rs9347175	T/A	0.85	8.15 × 10-4	8.15 × 10-4
6	167527818	rs6456157	A/C	0.85	8.84 × 10-4	8.84 × 10-4
6	167528032	rs6456158	T/G	0.85	8.97 × 10-4	8.97 × 10-4
6	167524154	rs5881727	AT/A	0.85	9.05 × 10-4	9.05 × 10-4
6	167527097	rs6909252	T/C	0.85	0.001	0.001
6	167526940	rs6930998	C/A	0.85	0.001	0.001
6	167527200	rs6931530	C/A	0.85	0.001	0.001
6	167523395	rs6907666	A/G	1.17	0.001	0.001
6	167528703	rs9459882	G/C	0.85	0.001	0.001
6	167529936	rs11967165	C/T	0.85	0.001	0.001
6	167513153	rs150108	C/T	0.86	0.001	0.001
6	167529509	rs2022001	T/C	0.86	0.001	0.001
6	167529272	rs6456159	A/T	0.86	0.001	0.001
6	167529766	rs2021999	C/G	0.86	0.001	0.001
6	167529611	rs2022000	G/A	0.86	0.001	0.001
6	167523170	rs6911766	G/T	0.86	0.002	0.002
6	167531093	rs6456160	T/C	1.16	0.002	0.002
6	167541258	rs3093017	C/G	1.16	0.002	0.002
6	167524898	rs2023305	T/C	0.86	0.002	0.002
6	167526096	rs968334	T/C	1.16	0.002	0.002
6	167540842	rs1571878	C/T	1.16	0.003	0.003
6	167526198	rs968333	T/A	0.87	0.003	0.003
6	167534290	rs3093023	A/G	1.15	0.003	0.003
6	167532793	rs3093024	A/G	1.15	0.003	0.003
6	167538897	rs10946216	T/C	1.15	0.003	0.003
6	167532731	rs3093025	A/G	1.15	0.003	0.003
6	167532755	rs1999460	A/G	1.15	0.003	0.003
6	167512726	rs73039179	C/G	1.33	0.001	0.004
6	167525303	rs1012656	C/G	0.87	0.005	0.005
6	167517320	rs55802221	A/G	0.88	0.005	0.005
6	167524743	rs1556413	A/G	0.88	0.005	0.005
6	167525142	rs1012657	C/A	0.88	0.005	0.005
6	167516319	rs9364891	T/C	0.88	0.006	0.006
6	167516458	rs975822	T/C	0.88	0.006	0.006
6	167537594	rs1855025	G/A	0.88	0.006	0.006
6	167515489	rs10946211	A/G	0.88	0.007	0.007
6	167515624	rs7749827	T/C	0.88	0.007	0.007
6	167519907	rs7761159	T/A	0.88	0.007	0.007
6	167512809	rs78420349	A/G	1.31	0.001	0.007
6	167532690	rs3093026	T/C	0.88	0.008	0.008
6	167533467	rs1331299	A/G	0.88	0.009	0.009
6	167521676	rs4709148	T/C	0.89	0.009	0.009
6	167524239	rs2021033	A/G	0.89	0.009	0.009
6	167520865	rs9457274	G/T	0.89	0.01	0.01
6	167522300	rs6456156	T/C	0.89	0.011	0.011
6	167523419	rs115658980	A/G	1.47	0.012	0.012
6	167513094	rs7775261	A/G	1.35	4.62 × 10-4	0.02
6	167513222	rs7775430	A/G	1.35	4.62 × 10-4	0.02
6	167513030	rs73039184	T/C	1.35	4.79 × 10-4	0.021
6	167510936	rs73039174	T/C	1.35	3.30 × 10-4	0.022
6	167524637	rs144738944	A/T	0.66	0.025	0.025
6	167516095	rs10946213	T/C	1.11	0.033	0.033
6	167518472	rs7765739	T/C	1.11	0.033	0.033
6	167516122	rs10946214	A/G	1.1	0.037	0.037
6	167516181	rs10946215	T/C	1.1	0.037	0.037
6	167515947	rs10946212	G/C	1.1	0.037	0.037
6	167516299	rs2039321	T/C	1.1	0.04	0.04
6	167519786	rs7774396	A/G	1.1	0.041	0.041
6	167521562	rs6905876	T/C	1.1	0.043	0.043
6	167521624	rs6905911	T/C	1.1	0.043	0.043
6	167517092	rs73041158	A/G	1.36	0.044	0.044
6	167520321	rs73041161	A/G	1.36	0.044	0.044
6	167522388	rs76096437	T/C	1.36	0.044	0.044
6	167516096	rs73041151	A/G	1.35	0.044	0.044
6	167520749	rs9457273	T/A	1.1	0.046	0.046

## Sheet: Table S3
Table S3. Association of IgAN susceptibility and CCR6 rare variants in cohort 3
Chromosome	SNP	Position (Build 37)	Minor allele	MAF (Case/control)	MAF (1000 Genomes Project Phase 3)	P-value
6	rs3093023	167534290	A	0.45/0.38	0.32	0.009
6	rs3093024	167532793	A	0.45/0.38	0.38	0.01
6	rs147010563	167549169	A	0.003/0.008	0.002	0.08
6	rs78771775	167533597	G	0/0.002	0.062	0.16
6	rs62436827	167548547	G	0/0.002	0.057	0.16
6	rs41411246	167551084	A	0/0.002	0.001	0.16
6	rs74637048	167559398	C	0/0.002	-	0.16
6	-	167510814	G	0.002/0	-	0.31
6	-	167512776	T	0.002/0	-	0.31
6	-	167516449	T	0.002/0	-	0.31
6	rs7739337	167537983	C	0.002/0	0.002	0.32
6	rs2345784	167538853	T	0.002/0	0.002	0.32
6	rs116942946	167555794	A	0.002/0	0.004	0.32
6	rs41359447	167546272	A	0.002/0	0.019	0.32
6	rs17550857	167525004	G	0.005/0.008	0.027	0.39
6	rs79780485	167525699	C	0.005/0.008	0.038	0.39
6	rs61357184	167531966	A	0.005/0.008	0.062	0.39
6	rs76697540	167512939	G	0.005/0.008	-	0.39
6	rs74978330	167513414	T	0.005/0.008	-	0.39
6	rs76558328	167513575	T	0.005/0.008	-	0.39
6	rs76691437	167525799	G	0.005/0.008	0.042	0.39
6	rs117912866	167526097	A	0.005/0.008	0.042	0.39
6	rs78161213	167531524	A	0.005/0.008	0.046	0.39
6	rs142501691	167558923	G	0.034/0.041	-	0.44
6	rs9348223	167524389	C	0.0008/0	0.051	0.48
6	rs41354947	167546121	T	0.0008/0	0.002	0.48
6	rs140846935	167557022	A	0.0008/0	0.001	0.48
6	rs9366090	167512968	T	0.0008/0	-	0.48
6	rs4710180	167513745	T	0.0008/0	-	0.48
6	rs12175077	167521436	A	0.0008/0	0.052	0.48
6	rs191860578	167553686	G	0.0008/0	0.001	0.48
6	rs186314699	167556750	A	0.0008/0	0.001	0.48
6	-	167529669	C	0.0008/0	0	0.5
6	-	167538447	C	0.0008/0	-	0.48
6	rs145107058	167540445	T	0.0008/0	0.003	0.48
6	rs181332757	167546185	T	0.0008/0	0.001	0.48
6	rs41373049	167548168	A	0.0008/0	0.002	0.48
6	rs190874494	167552792	A	0.0008b/0	0.003	0.48
6	rs189283172	167555762	T	0.0008/0	0.002	0.48
6	rs113852963	167532981	A	0.0008/0	0.004	0.48
6	rs11575077	167540663	G	0.0008/0	0.068	0.48
6	rs41463945	167544907	C	0.0008/0	0.055	0.48
6	rs41487948	167541185	C	0.0008/0	0.072	0.48
6	rs3093016	167542357	T	0.0008/0	0.096	0.48
6	rs41434748	167539470	C	0.0008/0	0.042	0.48
6	rs6931699	167551251	A	0.0008/0	0.045	0.48
6	rs3093005	167551673	C	0.0008/0	0.045	0.48
6	rs11575085	167552286	T	0.0008/0	0.048	0.48
6	rs11575086	167552403	T	0.0008/0	0.004	0.48
6	rs114050356	167547472	G	0.0008/0	0.015	0.48
6	rs9459884	167535124	C	0.0008/0	0.011	0.48
6	rs41344644	167538084	G	0.0008/0	0.011	0.48
6	rs149922194	167538825	C	0.0008/0	0.011	0.48
6	rs116629419	167539535	G	0.0008/0	0.007	0.48
6	rs10214916	167543084	T	0.0008/0	0.012	0.48
6	-	167544496	T	0.0008/0	0.002	0.48
6	rs373463814	167530973	A	0.0008/0	0.001	0.48
6	rs111305875	167511586	G	0.0008/0	-	0.48
6	rs146865326	167513746	A	0.0008/0	-	0.48
6	rs41410346	167548169	T	0.0008/0	0.012	0.48
6	rs73787940	167546942	G	0.0008/0	0.006	0.48
6	rs17860856	167553980	G	0.0008/0	0.012	0.48
6	rs17860864	167554884	G	0.0008/0	0.012	0.48
6	rs117880731	167558164	T	0.0008/0	0.012	0.48
6	rs41446644	167544002	T	0.007/0.007	0.003	0.98
6	rs192549746	167514500	T	0.002/0.002	-	0.99

## Sheet: Table S4
Table S4. Functional annotations of 68 associated regulatory variants
SNP	Annotated gene	RegulomeDB rank	rSNPBase	Blood eQTLcis
rs1331299	CCR6	1b	yes
rs3093023	CCR6	1f	yes	1.45 × 10-3
rs975822	CCR6	1f	no
rs6907666	CCR6	1f	yes
rs968333	CCR6	1f	no
rs6908364	CCR6	1f	no
rs6456158	CCR6	1f	no
rs3093026	CCR6	1f	yes
rs10946213	CCR6	1f	yes
rs6905876	CCR6	1f	yes
rs6931530	CCR6	2b	no
rs73041158	CCR6	2b	no
rs1012657	CCR6	3a	yes
rs10946212	CCR6	3a	no
rs73039184	CCR6	3a	no
rs968334	CCR6	4	no	2.57 × 10-3
rs73039179	CCR6	4	no
rs78420349	CCR6	4	no
rs150108	CCR6	4	no
rs55802221	CCR6	4	no
rs1012656	CCR6	4	yes
rs6930998	CCR6	4	no
rs6909252	CCR6	4	no
rs9347175	CCR6	4	no
rs6456157	CCR6	4	no
rs9459882	CCR6	4	no
rs2022001	CCR6	4	no
rs2022000	CCR6	4	no
rs3093017	CCR6	4	yes
rs2039321	CCR6	4	no
rs6905911	CCR6	4	yes
rs73041151	CCR6	4	no
rs7775261	CCR6	4	no
rs7775430	CCR6	4	yes
rs1571878	CCR6	5	yes	1.35 × 10-3
rs3093025	CCR6	5	yes	1.57 × 10-3
rs7749827	CCR6	5	no
rs9364891	CCR6	5	no
rs6456156	CCR6	5	yes
rs6911766	CCR6	5	yes
rs115658980	CCR6	5	yes
rs2021999	CCR6	5	no
rs11967165	CCR6	5	no
rs1855025	CCR6	5	yes
rs3093018	CCR6	5	yes
rs10946214	CCR6	5	no
rs144738944	CCR6	5	no
rs73039174	CCR6	5	no
rs73041161	CCR6	5	no
rs76096437	CCR6	5	no
rs7765739	CCR6	5	no
rs7774396	CCR6	5	no
rs4709148	CCR6	6	yes	7.02 × 10-3
rs3093024	CCR6	6	yes	1.65 × 10-3
rs7761159	CCR6	6	yes
rs9457274	CCR6	6	yes
rs5881727	CCR6	6	no
rs2021033	CCR6	6	yes
rs2023305	CCR6	6	yes
rs6456159	CCR6	6	no
rs6456160	CCR6	6	no
rs9457273	CCR6	6	yes
rs10946215	CCR6	7	yes
rs10946216	CCR6	No Data	yes	2.76 × 10-3
rs10946211	CCR6	No Data	no
rs1556413	CCR6	No Data	yes
rs1999460	CCR6	No Data	no
rs3093019	CCR6	No Data	yes
RegulomeDB databases has a self-developed score system with a score ranging from 1-7. A higher score indicates less functional signifcance.1a, eQTL + TF binding + matched TF motif + matched DNase Footprint + DNase peak; 1b, eQTL + TF binding + any motif + DNase Footprint + DNase peak; 1c, eQTL + TF binding + matched TF motif + DNase peak; 1d, eQTL + TF binding + any motif + DNase peak; 1e, eQTL +…

## Sheet: Table S5
Table S5. LD analysis of rs3093023 and other CCR6 SNPs with eQTL effects
SNPs	rs3093023	rs968334	rs1571878	rs3093025	rs3093024	rs10946216	rs4709148
rs3093023	1
rs968334	0.81	1
rs1571878	0.83	0.69	1
rs3093025	0.98	0.83	0.84	1
rs3093024	0.98	0.83	0.84	1	1
rs10946216	0.83	0.69	1	0.84	0.84	1
rs4709148	0.42	0.5	0.52	0.42	0.42	0.52	1

## Sheet: Table S6
Table S6. Association analysis of rs3093023 and CCR6DNP
Genotype	Case/Control, n (%)						P-value (r)
	TG/TG	TG/CG	TG/CA	CG/CG	CG/CA	CA/CA
A/A	41/29 (93.18/80.56)	3/7 (6.82/19.44)	0/0 (0.00/0.00)	0/0 (0.00/0.00)	0/0 (0.00/0.00)	0/0 (0.00/0.00)	6.22 × 10-53 a (0.87)
A/G	2/0 (2.50/0.00)	62/67 (77.50/72.82)	10/14 (12.50/15.22)	4/11 (5.00/12.96)	2/0 (2.50/0.00)	0/0 (0.00/0.00)	2.13 × 10-51 b (0.83)
G/G	0/0 (0.00/0.00)	3/3 (7.14/4.48)	1/2 (2.38/2.99)	28/48 (66.67/71.64)	10/13 (23.81/19.40)	0/1 (0.00/1.49)	6.15 × 10-103 c (0.85)
a, association analyses between rs3093023 and CCR6DNP in cases; b, association analyses between rs3093023 and CCR6DNP in controls; c, association analyses between rs3093023 and CCR6DNP in all individuals.

## Sheet: Table S7
Table S7. Tissues/cells enrichment for regulatory effects of rs3093023 and its proxy SNPs.
Epigenome ID	Group	Mnemonic	Tissue/cell type	Regulatory effects within rs3093023 and its proxy SNPs
				Observed	Expected	P-value
E045	Blood & T-cell	BLD.CD4.CD25I.CD127.TMEMPC	Primary T cells effector/memory enriched from peripheral blood	6	0.3	<1.00 × 10-6
E032	HSC & B-cell	BLD.CD19.PPC	Primary B cells from peripheral blood	7	0.8	4.00 × 10-6
E031	HSC & B-cell	BLD.CD19.CPC	Primary B cells from cord blood	6	0.6	7.00 × 10-6
E040	Blood & T-cell	BLD.CD4.CD25M.CD45RO.MPC	Primary T helper memory cells from peripheral blood 1	6	0.6	1.00 × 10-5
E118	ENCODE2012	LIV.HEPG2.CNCR	HepG2 Hepatocellular Carcinoma Cell Line	7	1	1.40 × 10-5
E037	Blood & T-cell	BLD.CD4.MPC	Primary T helper memory cells from peripheral blood 2	6	0.6	1.70 × 10-5
E046	HSC & B-cell	BLD.CD56.PC	Primary Natural Killer cells from peripheral blood	6	0.7	3.10 × 10-5
E033	Blood & T-cell	BLD.CD3.CPC	Primary T cells from cord blood	5	0.5	6.40 × 10-5
E036	HSC & B-cell	BLD.CD34.CC	Primary hematopoietic stem cells short term culture	6	0.8	7.30 × 10-5
E048	Blood & T-cell	BLD.CD8.MPC	Primary T CD8+ memory cells from peripheral blood	5	0.5	1.02 × 10-4
E039	Blood & T-cell	BLD.CD4.CD25M.CD45RA.NPC	Primary T helper naive cells from peripheral blood	5	0.6	1.44 × 10-4
E042	Blood & T-cell	BLD.CD4.CD25M.IL17P.PL.TPC	Primary T helper 17 cells PMA-I stimulated	5	0.6	1.72 × 10-4
E077	Digestive	GI.DUO.MUC	Duodenum Mucosa	5	0.6	1.88 × 10-4
E047	Blood & T-cell	BLD.CD8.NPC	Primary T CD8+ naive cells from peripheral blood	5	0.6	2.58 × 10-4
E041	Blood & T-cell	BLD.CD4.CD25M.IL17M.PL.TPC	Primary T helper cells PMA-I stimulated	5	0.7	2.84 × 10-4
E043	Blood & T-cell	BLD.CD4.CD25M.TPC	Primary T helper cells from peripheral blood	5	0.7	2.93 × 10-4
E034	Blood & T-cell	BLD.CD3.PPC	Primary T cells from peripheral blood	5	0.7	3.27 × 10-4
E112	Thymus	THYM	Thymus	4	0.4	4.54 × 10-4
E050	HSC & B-cell	BLD.MOB.CD34.PC.F	Primary hematopoietic stem cells G-CSF-mobilized Female	5	0.9	1.10 × 10-3
E075	Digestive	GI.CLN.MUC	Colonic Mucosa	3	0.3	3.16 × 10-3
E093	Thymus	THYM.FET	Fetal Thymus	4	0.8	7.42 × 10-3
E038	Blood & T-cell	BLD.CD4.NPC	Primary T helper naive cells from peripheral blood	3	0.5	1.37 × 10-2
E022	iPSC	IPSC.DF.19.11	iPS DF 19.11 Cells	3	0.9	4.85 × 10-2
E044	Blood & T-cell	BLD.CD4.CD25.CD127M.TREGPC	Primary T regulatory cells from peripheral blood	2	0.4	6.78 × 10-2
E116	ENCODE2012	BLD.GM12878	GM12878 Lymphoblastoid Cells	2	0.6	0.104894
E035	HSC & B-cell	BLD.CD34.PC	Primary hematopoietic stem cells	2	0.6	0.133486
E084	Digestive	GI.L.INT.FET	Fetal Intestine Large	2	0.8	0.185562
E085	Digestive	GI.S.INT.FET	Fetal Intestine Small	2	0.8	0.190469
E051	HSC & B-cell	BLD.MOB.CD34.PC.M	Primary hematopoietic stem cells G-CSF-mobilized Male	2	0.8	0.1954
E062	Blood & T-cell	BLD.PER.MONUC.PC	Primary mononuclear cells from peripheral blood	1	0.3	0.275609
E106	Digestive	GI.CLN.SIG	Sigmoid Colon	1	0.5	0.394689
E099	Other	PLCNT.AMN	Placenta Amnion	1	0.6	0.444647
E124	ENCODE2012	BLD.CD14.MONO	Monocytes-CD14+ RO01746 Primary Cells	1	0.6	0.453662
E009	ES-deriv	ESDR.H9.NEUR.PROG	H9 Derived Neuronal Progenitor Cultured Cells	1	0.6	0.457485
E010	ES-deriv	ESDR.H9.NEUR	H9 Derived Neuron Cultured Cells	1	0.7	0.514256
E110	Digestive	GI.STMC.MUC	Stomach Mucosa	1	0.7	0.528967
E029	HSC & B-cell	BLD.CD14.PC	Primary monocytes from peripheral blood	1	0.9	0.616451
E001	ESC	ESC.I3	ES-I3 Cells	0	0.7	1
E002	ESC	ESC.WA7	ES-WA7 Cells	0	0.3	1
E003	ESC	ESC.H1	H1 Cells	0	0.7	1
E004	ES-deriv	ESDR.H1.BMP4.MESO	H1 BMP4 Derived Mesendoderm Cultured Cells	0	0.4	1
E005	ES-deriv	ESDR.H1.BMP4.TROP	H1 BMP4 Derived Trophoblast Cultured Cells	0	0.9	1
E006	ES-deriv	ESDR.H1.MSC	H1 Derived Mesenchymal Stem Cells	0	0.9	1
E007	ES-deriv	ESDR.H1.NEUR.PROG	H1 Derived Neuronal Progenitor Cultured Cells	0	0.5	1
E008	ESC	ESC.H9	H9 Cells	0	0.4	1
E011	ES-deriv	ESDR.CD184.ENDO	hESC Derived CD184+ Endoderm Cultured Cells	0	0.7	1
E012	ES-deriv	ESDR.CD56.ECTO	hESC Derived CD56+ Ectoderm Cultured Cells	0	0.6	1
E013	ES-deriv	ESDR.CD56.MESO	hESC Derived CD56+ Mesoderm Cultured Cells	0	0.7	1
E014	ESC	ESC.HUES48	HUES48 Cells	0	0.6	1
E015	ESC	ESC.HUES6	HUES6 Cells	0	0.7	1
E016	ESC	ESC.HUES64	HUES64 Cells	0	0.7	1
E017	IMR90	LNG.IMR90	IMR90 fetal lung fibroblasts Cell Line	0	1	1
E018	iPSC	IPSC.15b	iPS-15b Cells	0	0.7	1
E019	iPSC	IPSC.18	iPS-18 Cells	0	0.7	1
E020	iPSC	IPSC.20B	iPS-20b Cells	0	0.5	1
E021	iPSC	IPSC.DF.6.9	iPS DF 6.9 Cells	0	0.4	1
E023	Mesench	FAT.MSC.DR.ADIP	Mesenchymal Stem Cell Derived Adipocyte Cultured Cells	0	0.9	1
E024	ESC	ESC.4STAR	ES-UCSF4 Cells	0	0.8	1
E025	Mesench	FAT.ADIP.DR.MSC	Adipose Derived Mesenchymal Stem Cell Cultured Cells	0	1.1	1
E026	Mesench	STRM.MRW.MSC	Bone Marrow Derived Cultured Mesenchymal Stem Cells	0	0.8	1
E027	Epithelial	BRST.MYO	Breast Myoepithelial Primary Cells	0	1.2	1
E028	Epithelial	BRST.HMEC.35	Breast variant Human Mammary Epithelial Cells (vHMEC)	0	0.9	1
E030	HSC & B-cell	BLD.CD15.PC	Primary neutrophils from peripheral blood	0	0.6	1
E049	Mesench	STRM.CHON.MRW.DR.MSC	Mesenchymal Stem Cell Derived Chondrocyte Cultured Cells	0	0.9	1
E052	Myosat	MUS.SAT	Muscle Satellite Cultured Cells	0	0.8	1
E053	Neurosph	BRN.CRTX.DR.NRSPHR	Cortex derived primary cultured neurospheres	0	0.7	1
E054	Neurosph	BRN.GANGEM.DR.NRSPHR	Ganglion Eminence derived primary cultured neurospheres	0	0.5	1
E055	Epithelial	SKIN.PEN.FRSK.FIB.01	Foreskin Fibroblast Primary Cells skin01	0	0.9	1
E056	Epithelial	SKIN.PEN.FRSK.FIB.02	Foreskin Fibroblast Primary Cells skin02	0	0.7	1
E057	Epithelial	SKIN.PEN.FRSK.KER.02	Foreskin Keratinocyte Primary Cells skin02	0	0.8	1
E058	Epithelial	SKIN.PEN.FRSK.KER.03	Foreskin Keratinocyte Primary Cells skin03	0	0.8	1
E059	Epithelial	SKIN.PEN.FRSK.MEL.01	Foreskin Melanocyte Primary Cells skin01	0	0.6	1
E061	Epithelial	SKIN.PEN.FRSK.MEL.03	Foreskin Melanocyte Primary Cells skin03	0	0.8	1
E063	Adipose	FAT.ADIP.NUC	Adipose Nuclei	0	0.9	1
E065	Heart	VAS.AOR	Aorta	0	0.3	1
E066	Other	LIV.ADLT	Liver	0	0.8	1
E067	Brain	BRN.ANG.GYR	Brain Angular Gyrus	0	0.5	1
E068	Brain	BRN.ANT.CAUD	Brain Anterior Caudate	0	0.6	1
E069	Brain	BRN.CING.GYR	Brain Cingulate Gyrus	0	0.6	1
E070	Brain	BRN.GRM.MTRX	Brain Germinal Matrix	0	0.5	1
E071	Brain	BRN.HIPP.MID	Brain Hippocampus Middle	0	0.7	1
E072	Brain	BRN.INF.TMP	Brain Inferior Temporal Lobe	0	0.6	1
E073	Brain	BRN.DL.PRFRNTL.CRTX	Brain_Dorsolateral_Prefrontal_Cortex	0	0.5	1
E074	Brain	BRN.SUB.NIG	Brain Substantia Nigra	0	0.7	1
E076	Sm. Muscle	GI.CLN.SM.MUS	Colon Smooth Muscle	0	0.7	1
E078	Sm. Muscle	GI.DUO.SM.MUS	Duodenum Smooth Muscle	0	0.4	1
E079	Digestive	GI.ESO	Esophagus	0	0.5	1
E080	Other	ADRL.GLND.FET	Fetal Adrenal Gland	0	1.1	1
E081	Brain	BRN.FET.M	Fetal Brain Male	0	0.6	1
E082	Brain	BRN.FET.F	Fetal Brain Female	0	0.3	1
E083	Heart	HRT.FET	Fetal Heart	0	1	1
E086	Other	KID.FET	Fetal Kidney	0	0.4	1
E087	Other	PANC.ISLT	Pancreatic Islets	0	0.2	1
E088	Other	LNG.FET	Fetal Lung	0	0.9	1
E089	Muscle	MUS.TRNK.FET	Fetal Muscle Trunk	0	0.9	1
E090	Muscle	MUS.LEG.FET	Fetal Muscle Leg	0	1.3	1
E091	Other	PLCNT.FET	Placenta	0	1.1	1
E092	Digestive	GI.STMC.FET	Fetal Stomach	0	0.8	1
E094	Digestive	GI.STMC.GAST	Gastric	0	0.4	1
E095	Heart	HRT.VENT.L	Left Ventricle	0	0.8	1
E096	Other	LNG	Lung	0	0.6	1
E097	Other	OVRY	Ovary	0	0.6	1
E098	Other	PANC	Pancreas	0	0.6	1
E100	Muscle	MUS.PSOAS	Psoas Muscle	0	0.4	1
E101	Digestive	GI.RECT.MUC.29	Rectal Mucosa Donor 29	0	0.4	1
E102	Digestive	GI.RECT.MUC.31	Rectal Mucosa Donor 31	0	0.6	1
E103	Sm. Muscle	GI.RECT.SM.MUS	Rectal Smooth Muscle	0	0.5	1
E104	Heart	HRT.ATR.R	Right Atrium	0	0.6	1
E105	Heart	HRT.VNT.R	Right Ventricle	0	0.6	1
E107	Muscle	MUS.SKLT.M	Skeletal Muscle Male	0	0.9	1
E108	Muscle	MUS.SKLT.F	Skeletal Muscle Female	0	0.9	1
E109	Digestive	GI.S.INT	Small Intestine	0	0.3	1
E111	Sm. Muscle	GI.STMC.MUS	Stomach Smooth Muscle	0	0.5	1
E113	Other	SPLN	Spleen	0	0.8	1
E114	ENCODE2012	LNG.A549.ETOH002.CNCR	A549 EtOH 0.02pct Lung Carcinoma Cell Line	0	0.7	1
E115	ENCODE2012	BLD.DND41.CNCR	Dnd41 TCell Leukemia Cell Line	0	0.4	1
E117	ENCODE2012	CRVX.HELAS3.CNCR	HeLa-S3 Cervical Carcinoma Cell Line	0	0.6	1
E119	ENCODE2012	BRST.HMEC	HMEC Mammary Epithelial Primary Cells	0	0.9	1
E120	ENCODE2012	MUS.HSMM	HSMM Skeletal Muscle Myoblasts Cells	0	0.8	1
E121	ENCODE2012	MUS.HSMMT	HSMM cell derived Skeletal Muscle Myotubes Cells	0	0.7	1
E122	ENCODE2012	VAS.HUVEC	HUVEC Umbilical Vein Endothelial Primary Cells	0	0.7	1
E123	ENCODE2012	BLD.K562.CNCR	K562 Leukemia Cells	0	0.6	1
E125	ENCODE2012	BRN.NHA	NH-A Astrocytes Primary Cells	0	0.7	1
E126	ENCODE2012	SKIN.NHDFAD	NHDF-Ad Adult Dermal Fibroblast Primary Cells	0	0.9	1
E127	ENCODE2012	SKIN.NHEK	NHEK-Epidermal Keratinocyte Primary Cells	0	0.8	1
E128	ENCODE2012	LNG.NHLF	NHLF Lung Fibroblast Primary Cells	0	0.6	1
E129	ENCODE2012	BONE.OSTEO	Osteoblast Primary Cells	0	0.8	1
